# Supplementary material for: Enhancement of Electrochemical Detection of Gluten with Surface Modification Based on Molecularly Imprinted Polymers Combined with Superparamagnetic Iron Oxide Nanoparticles
Source: Polymers (Basel). 2021 Dec 27;14(1):91. doi: 10.3390/polym14010091 (PMC8747701; doi:10.3390/polym14010091)
Supplement: Supplementary file 1 [file polymers-14-00091-s001.zip]

Archive with 1 entries (1 files):
- polymers-1480653-supplementary.pdf
